# Supplementary material for: Preparation and Properties of Mechanically Robust, Colorless, and Transparent Aramid Films
Source: Polymers (Basel). 2024 Feb 20;16(5):575. doi: 10.3390/polym16050575 (PMC10935007; doi:10.3390/polym16050575)
Supplement: Supplementary file 1 [file polymers-16-00575-s001.zip]

Archive with 1 entries (1 files):
- polymers-2824030-supplementary.pdf
